# Supplementary material for: Targeting Toll-Like Receptor 2: Polarization of Porcine Macrophages by a Mycoplasma-Derived Pam2cys Lipopeptide
Source: Vaccines (Basel). 2021 Jun 23;9(7):692. doi: 10.3390/vaccines9070692 (PMC8310132; doi:10.3390/vaccines9070692)
Supplement: Supplementary file 1 [file vaccines-09-00692-s001.zip]

Archive with 1 entries (1 files):
- vaccines-1243970-supplementary.pdf
